# Supplementary material for: Quantitative proteomic analysis of histone modifications in decitabine sensitive and resistant leukemia cell lines
Source: Clin Proteomics. 2016 Jul 5;13:14. doi: 10.1186/s12014-016-9115-z (PMC4932764; doi:10.1186/s12014-016-9115-z)
Supplement: Supplementary file 1 — 10.1186/s12014-016-9115-z 22 histone variants and their relative levels in the different groups. [file 12014_2016_9115_MOESM1_ESM.xlsx]

## Sheet: Sheet1
	MDSL_Sen, DAC-	MDSL_Sen, DAC+	MDSL_Sen	MDSL_Res, DAC-	MDSL_Res, DAC+	MDSL_Res	TF1_Sen, DAC-	TF1_Sen, DAC+	TF1_Sen	TF1_Res, DAC-	TF1_Res, DAC+	TF1_Res
Protein IDs1	Ratio(L/H)	Ratio(L/H)	DAC+/DAC-	Ratio(L/H)	Ratio(L/H)	DAC+/DAC-	Ratio(L/H)	Ratio(L/H)	DAC+/DAC-	Ratio(L/H)	Ratio(L/H)	DAC+/DAC-
H2AY_HUMAN	0.66(0.06)	0.59(0.13)	0.91	0.61(0.06)	0.57(0.15)	0.95	1.29(0.83)	0.75(0.5)	0.58	1.64(0.97)	0.64(0.32)	0.39
H10_HUMAN	0.86(0.13)	0.93(0.22)	1.07	0.86(0.22)	0.85(0.12)	1	3.05(0.5)	2.64(0.64)	0.87	2.92(1)	2.69(0.33)	0.92
H2AZ_HUMAN	0.95(0.07)	1.01(0.06)	1.06	1(0.33)	1.12(0.23)	1.12	1.24(0.14)	1.24(0.13)	1	1.13(0.11)	1.28(0.04)	1.13
H14_HUMAN	1.04(0.11)	1(0.11)	0.97	1.09(0.06)	1.08(0.23)	0.99	0.95(0.12)	0.93(0.13)	0.98	0.9(0.18)	0.99(0.11)	1.1
H2AX_HUMAN	0.93(0.02)	1.19(0.19)	1.27	1.54(0.73)	1.19(0.24)	0.78	1.27(0.08)	1.36(0.14)	1.07	1.19(0.04)	1.5(0.22)	1.26
H15_HUMAN	1.33(0.11)	1.47(0.09)	1.11	1.36(0.19)	1.5(0.18)	1.1	1.02(0.13)	1.07(0.07)	1.05	0.92(0.16)	1.06(0.08)	1.15
H13_HUMAN	1.28(0.17)	1.27(0.29)	0.99	1.17(0.34)	1.16(0.26)	0.99	1.42(0.04)	1.28(0.04)	0.91*	1.07(0.19)	1.44(0.41)	1.34
H12_HUMAN	0.96(0.33)	1.06(0.4)	1.11	1.03(0.1)	0.97(0.34)	0.95	1.26(0.25)	1.16(0.13)	0.92	1.21(0.33)	1.25(0.15)	1.04
H1T_HUMAN	1.21(0.25)	1.17(0.33)	0.97	0.94(0.22)	1.12(0.32)	1.19	1.13(0.14)	1.02(0.16)	0.9	1.19(0.23)	0.98(0.16)	0.83
H2B1B_HUMAN	1.02(0.2)	0.56(0.31)	0.55	4.59(5.87)	0.39(0.34)	0.08	2.43(2.88)	0.59(0.37)	0.24	NA	NA	NA
H2BFS_HUMAN	1.08(0.08)	1.17(0.09)	1.08	1.19(0.06)	1.15(0.11)	0.97	1.17(0.05)	1.08(0.11)	0.92	1.07(0.13)	1.16(0.05)	1.09
H2B1D_HUMAN	1.03(0.07)	1.04(0.04)	1.01	0.97(0.01)	1.05(0.04)	1.08	0.96(0.04)	0.94(0.05)	0.97	0.9(0.12)	0.98(0.07)	1.1
H4_HUMAN	0.96(0.15)	1.06(0.35)	1.1	0.97(0.14)	1(0.24)	1.03	1.01(0.25)	0.96(0.23)	0.95	1.01(0.18)	0.86(0.18)	0.85
H33_HUMAN	1.57(0.24)	1.8(0.24)	1.15	1.72(0.1)	1.91(0.22)	1.11	0.92(0.19)	0.88(0.1)	0.96	0.96(0.12)	0.82(0.07)	0.86
H2A2C_HUMAN	1.15(0.14)	1.04(0.05)	0.9	0.97(0.09)	0.93(0.25)	0.96	1.54(0.12)	1.33(0.2)	0.86	1.52(0.12)	1.54(0.03)	1.02
H2B2F_HUMAN	1.12(0.1)	1.17(0.04)	1.05	1.18(0.09)	1.12(0.07)	0.95	1.2(0.05)	1.22(0.09)	1.02	1.12(0.15)	1.29(0.2)	1.15
H32/H31/H31T/H3C_HUMAN	1.47(0.15)	1.43(0.1)	0.97	1.64(0.2)	1.56(0.1)	0.95	0.94(0.13)	0.87(0.12)	0.93	1.03(0.24)	0.73(0.15)	0.71
H2AV_HUMAN	1.08(0.19)	1.62(0.21)	1.5*	1.29(0.14)	1.57(0.15)	1.22	1.38(0.15)	1.35(0.18)	0.98	1.21(0.13)	1.37(0.09)	1.13
H1FOO_HUMAN	1.02(0.3)	1.38(0.6)	1.34	1.07(0.12)	1.32(0.28)	1.23	0.99(0.04)	1.2(0.41)	1.21	1.09(0.16)	0.91(0.52)	0.84
H2B3B_HUMAN	0.67(0.32)	0.70(NA)	1.04	NA	NA	NA	0.97(0.15)	NA	NA	1.15(0.02)	1.12(0.24)	0.98
H2B1M_HUMAN	0.93(0.45)	1.32(0.14)	1.42	1.3(0.14)	1.14(0.21)	0.88	1.31(0.13)	1.02(0.65)	0.77	1.22(0.22)	1.31(0.11)	1.07
H2AJ_HUMAN	0.96(0.01)	1.01(0.07)	1.05	0.99(0.03)	1(0.05)	1	0.95(0.04)	0.86(0.04)	0.9*	0.91(0.1)	0.97(0.08)	1.06
1:UniProtKB entry names; *: p<0.05; Standard deviations are included in the brackets; Sen:drug-sensitive cell lines; Res:drug-resistant cell lines; DAC-: no drug treatment; DAC+: drug treatment
