# Supplementary material for: Quantitative proteomic analysis of histone modifications in decitabine sensitive and resistant leukemia cell lines
Source: Clin Proteomics. 2016 Jul 5;13:14. doi: 10.1186/s12014-016-9115-z (PMC4932764; doi:10.1186/s12014-016-9115-z)
Supplement: Supplementary file 2 — 10.1186/s12014-016-9115-z A list of 107 modified peptide species. Note: Trypsin cleaves K if propionylation is incomplete. [file 12014_2016_9115_MOESM2_ESM.xlsx]

## Sheet: Sheet1
Histones	Sequence	Modifications*	Mass	Retention time	Charges
H1	AVAASKER	K6Pr/Me1	956.529	35.975	2
H1	KAASGEAKPKAK	K10Pr/Me1, K12Me1	1324.77	16.997	3
H1	KASGPPVSELITKAVAASKER	K13Pr, K19Pr/Me1	2320.3	75.807	2;3
H1	KATGPPVSELITKAVAASKER	K13Pr, K19Pr/Me1	2334.32	76.279	3
H1	KVAKSPK	K4Pr/Me1	882.554	19.537	1;2
H1	NGLSLAALKKALAAGGYDVEKNNSR	K9Pr, K10Pr, K21Pr/Me1	2797.5	85.102	3
H1	YSDMIVAAIQAEKNR	K13Pr/Me1	1833.93	84.312	2
H2A	AGGKAGKDSGK	K4Ac, K7Ac	1114.56	19.013	2
H2A	AGGKAGKDSGK	K4Pr, K7Ac	1128.58	22.032	2
H2A	AGGKAGKDSGKAK	K4Ac, K7Pr, K11Pr	1383.74	28.052	2
H2A	AGGKAGKDSGKAKAKAVSR	K4Ac, K7Ac, K11Pr, K13Pr, K15Pr	2094.14	43.046	2
H2A	AGGKAGKDSGKAKAKAVSR	K4Ac, K7Pr, K11Pr, K13Pr, K15Pr	2108.16	44.495	2;3
H2A	AGGKAGKDSGKAKTKAVSR	K4Ac, K7Ac, K11Ac, K13Pr, K15Pr	2110.14	38.777	2;3
H2A	AGGKAGKDSGKAKTKAVSR	K4Ac, K7Ac, K11Pr, K13Pr, K15Pr	2124.15	40.105	2;3
H2A	AGGKAGKDSGKAKTKAVSR	K4Ac, K7Pr, K11Pr, K13Pr, K15Pr	2138.17	41.938	2;3
H2A	AGGKAGKDSGKAKTKAVSR	K7Ac, K11Pr, K13Pr, K15Pr	2082.14	35.002	2
H2A	GKTGGKAR	K2Ac, K6Ac	913.498	17.926	2
H2A	KGNYSER	R7Me1	922.451	19.764	1;2
H2A	KTESHHKAKGK	K7Pr/Me1, K9Pr	1431.78	16.156	2
H2A	SGRGKQGGKAR	K5Ac, K9Pr	1254.68	15.577	2
H2B	AITKAQKKDGKKR	K7Ac, K8Pr, K11Pr, K12Pr	1737.01	35.657	3
H2B	AVTKAQKKDGKKR	K4Ac, K7Pr, K8Pr, K11Pr, K12Pr	1779.03	43.607	2;3
H2B	AVTKAQKKDGRKR	K4Pr, K7Pr, K8Pr/Me1, K12Pr/Me1	1793.05	46.256	2
H2B	AVTKVQKKDGKKR	K4Pr/Me1, K7Pr, K8Pr, K11Pr, K12Pr	1835.09	54.611	2
H2B	GSKKAVTKAQK	K3Ac, K8Pr	1298.76	24.292	2
H2B	KAVTKAQK	K5Ac	970.581	17.047	2
H2B	KAVTKAQKK	K5Ac, K8Pr	1154.7	23.001	2
H2B	KAVTKAQKKDGK	K5Ac, K8Pr, K9Pr	1510.87	28.534	2
H2B	KGSKKAVTK	K1Ac, K4Ac	1085.64	19.465	2
H2B	KGSKKAVTK	K1Pr, K4Ac, K5Pr	1155.69	32.41	2
H2B	KGSKKAVTK	K4Ac, K5Pr	1099.66	21.287	2
H2B	KGSKKAVTKAQK	K4Ac, K5Pr, K9Pr	1482.88	28.319	2
H2B	LLLPGELAKHAVSEGTKAVTK	K9Pr/Me1, K17Pr	2343.34	85.838	3
H2B	PEPAKSAPAPKKGSK	K5Pr, K11Pr, K12Ac	1701.93	35.169	2
H2B	PEPAKSAPAPKKGSKK	K5Pr, K11Pr, K12Ac, K15Ac	1886.05	38.152	2
H2B	PEPTKSAPAPK	K5Ac	1219.64	29.943	1
H3	ARTKQTARKSTGGKAPR	K4Me3, K9Pr, K14Pr	2023.17	16.929	2
H3	KQLATKAAR	K1Pr/Me1, K6Pr	1167.7	51.235	2
H3	KQLATKAAR	K6Ac	1083.64	23.782	1;2
H3	KQLATKAAR	K6Pr/Me1	1111.67	31.617	2
H3	KSAPATGGVK	K1Me1	984.56	22.337	1;2
H3	KSAPATGGVK	K1Me2	998.576	16.23	2
H3	KSAPATGGVK	K1Me3	1012.59	15.962	2
H3	KSAPATGGVK	K1Pr/Me1	1040.59	32.614	1
H3	KSAPATGGVKKPHR	K10Me1, K11Pr/Me1	1572.91	24.655	3;4
H3	KSAPATGGVKKPHR	K10Me2	1516.88	14.917	2;3;4
H3	KSAPATGGVKKPHR	K10Me3, K11Pr	1586.93	23.454	3;4
H3	KSAPATGGVKKPHR	K10Pr/Me1	1558.89	23.148	2;3;4
H3	KSAPATGGVKKPHR	K10Pr/Me1, K11Pr	1614.92	30.591	2;3
H3	KSAPATGGVKKPHR	K1Ac, K10Pr, K11Pr	1642.92	32.491	2;3
H3	KSAPATGGVKKPHR	K1Me1, K10Me1, K11Me1	1530.9	16.692	2;3;4
H3	KSAPATGGVKKPHR	K1Me2, K10Me2	1544.92	13.471	2;3
H3	KSAPATGGVKKPHR	K1Me3, K10Pr/Me1, K11Pr	1656.97	33.058	3
H3	KSAPATGGVKKPHR	K1Pr, K10Me3, K11Pr	1642.95	27.882	3
H3	KSAPATGGVKKPHR	K1Pr/Me1, K10Pr, K11Pr	1670.95	38.211	2;3
H3	KSAPATGGVKKPHR	K1Pr/Me1, K10Pr/Me1	1628.94	33.348	2;3
H3	KSAPATGGVKKPHR	K1Pr/Me1, K10Pr/Me1, K11Pr	1684.96	40.97	2;3
H3	KSAPSTGGVKKPHR	K10Me1	1518.86	15.418	4
H3	KSAPSTGGVKKPHR	K10Me1, K11Pr/Me1	1588.9	23.628	2;3;4
H3	KSAPSTGGVKKPHR	K10Me1/Pr, K11Pr	1630.92	30.399	2;3
H3	KSAPSTGGVKKPHR	K10Me2	1532.88	15.296	2;3;4
H3	KSAPSTGGVKKPHR	K10Me3, K11Pr	1602.92	23.276	3;4
H3	KSAPSTGGVKKPHR	K1Ac, K10Pr, K11Pr	1658.91	32.142	2
H3	KSAPSTGGVKKPHR	K1Me2, K10Me2	1560.91	13.489	3;4
H3	KSAPSTGGVKKPHR	K1Me3, K10Pr, K11Pr	1658.95	29.126	3
H3	KSAPSTGGVKKPHR	K1Pr, K10Me1/Pr, K11Pr	1686.94	37.595	3
H3	KSAPSTGGVKKPHR	K1Pr/Me1, K10Me1/Pr, K11Pr	1700.96	40.532	2;3
H3	KSTGGKAPR	K1Ac, K6Ac	1040.56	20.516	2
H3	KSTGGKAPR	K6Ac	998.551	16.397	2
H3	QLATKAAR	K5Ac	955.545	32.834	2
H3	RYQKSTELLIR	K4Pr/Me1	1531.87	52.67	2
H3	SAPATGGVKKPHR	K9Me1, K10Pr	1486.83	33.696	2;3
H3	SAPATGGVKKPHR	K9Me1, K10Pr/Me1	1444.82	25.253	2
H3	STGGKAPR	K5Ac	870.456	17.046	1;2
H3	VTIMPKDIQLAR	K6Pr/Me1	1509.86	64.19	2
H4	DAVTYTEHAKR	K10Pr/Me1	1415.7	41.083	2
H4	GGKGLGK	K3Pr/Me1	741.438	22.126	1
H4	GGKGLGKGGAKR	K3Ac, K7Ac, K11Ac	1266.7	30.577	2
H4	GGKGLGKGGAKR	K3Ac, K7Pr, K11Ac	1280.72	33.201	2
H4	GGKGLGKGGAKR	K3Pr, K7Ac, K11Pr	1294.74	36.032	2
H4	GGKGLGKGGAKR	K7Ac, K11Ac	1224.69	25.373	2
H4	GGKGLGKGGAKR	K7Ac, K11Pr	1238.71	28.182	2
H4	GKGGKGLGK	K2Ac, K5Ac	940.534	26.478	2
H4	GKGGKGLGK	K5Ac	898.524	20.441	1;2
H4	GKGGKGLGKGGAK	K2Ac, K5Ac, K9Ac	1295.72	29.643	2
H4	GKGGKGLGKGGAK	K2Pr, K5Ac, K9Ac	1309.74	32.578	2
H4	GKGGKGLGKGGAK	K2Pr, K5Pr, K9Ac	1323.75	34.908	2
H4	GKGGKGLGKGGAK	K5Pr, K9Ac	1267.72	26.936	2
H4	GKGGKGLGKGGAKR	K2Ac, K5Ac, K9Ac, K13Ac	1493.83	32.193	2;3
H4	GKGGKGLGKGGAKR	K2Ac, K5Ac, K9Pr, K13Ac	1507.85	34.817	2
H4	GKGGKGLGKGGAKR	K2Pr, K5Pr, K9Ac, K13Ac	1521.86	37.16	2;3
H4	GKGGKGLGKGGAKR	K2Pr, K5Pr, K9Pr, K13Ac	1535.88	39.431	2;3
H4	GKGGKGLGKGGAKR	K5Ac, K9Ac, K13Ac	1451.82	26.862	2;3
H4	GKGGKGLGKGGAKR	K5Pr, K9Ac, K13Ac	1465.84	28.294	2
H4	GKGGKGLGKGGAKR	K5Pr, K9Ac, K13Pr	1479.85	30.372	2
H4	GKGGKGLGKGGAKR	K9Ac, K13Ac	1409.81	21.961	2;3
H4	GKGGKGLGKGGAKR	K9Pr, K13Ac	1423.83	23.637	2;3
H4	GLGKGGAK	K4Ac	784.444	23.977	1
H4	GLGKGGAKR	K4Pr, K8Ac	996.572	32.176	1;2
H4	ISGLIYEETR	R10Me1	1249.66	76.505	2
H4	KVLRDNIQGITKPAIR	K1Me2	1905.15	46.113	3
H4	KVLRDNIQGITKPAIR	K1Pr/Me1, K12Pr	2003.19	62.49	3
H4	KVLRDNIQGITKPAIRR	K1Pr/Me1, K12Pr	2159.29	58.523	3
H4	SGRGKGGKGLGKGGAKR	K5Ac, K8Ac, K12Ac, K16Ac	1793.99	26.987	3
H4	SGRGKGGKGLGKGGAKR	K5Ac, K8Pr, K12Pr, K16Ac	1822.02	33.017	3
H4	SGRGKGGKGLGKGGAKR	K5Ac, K8Pr, K12Pr, K16Pr	1836.03	33.85	2;3
H4	SGRGKGGKGLGKGGAKR	K5Pr, K8Ac, K12Ac, K16Ac	1808	29.132	3
*: All peptides have N-terminal propionlyation
