# Supplementary material for: Quantitative proteomic analysis of histone modifications in decitabine sensitive and resistant leukemia cell lines
Source: Clin Proteomics. 2016 Jul 5;13:14. doi: 10.1186/s12014-016-9115-z (PMC4932764; doi:10.1186/s12014-016-9115-z)
Supplement: Supplementary file 5 — 10.1186/s12014-016-9115-z Relative levels of 60 PTM combinations in the different groups. [file 12014_2016_9115_MOESM5_ESM.xlsx]

## Sheet: Sheet1
			MDSL_Sen, DAC-	MDSL_Sen, DAC+	MDSL_Sen	MDSL_Res, DAC-	MDSL_Res, DAC+	MDSL_Res	TF1_Sen, DAC-	TF1_Sen, DAC+	TF1_Sen	TF1_Res, DAC-	TF1_Res, DAC+	TF1_Res
Histones	Sequence	PTMs	Ratio(L/H)	Ratio(L/H)	DAC+/DAC-	Ratio(L/H)	Ratio(L/H)	DAC+/DAC-	Ratio(L/H)	Ratio(L/H)	DAC+/DAC-	Ratio(L/H)	Ratio(L/H)	DAC+/DAC-
H1	KATGPPVSELITKAVAASKER	K19Me1	2.26(0.76)	2.28(0.48)	1.01	2.65(0.55)	2.12(0.53)	0.8	2(0.77)	1.87(0.95)	0.94	2.08(0.5)	1.61(0.66)	0.78
H2A	AGGKAGKDSGK	K4Ac, K7Ac	2.11(1.73)	0.87(0.48)	0.41	1.41(NA)	1.19(NA)	0.84	0.81(0.01)	0.97(0.09)	1.2	0.83(0.14)	0.96(0.25)	1.16
H2A	AGGKAGKDSGK	K7Ac	0.77(0.32)	0.97(0.59)	1.26	0.81(0.5)	0.75(0.31)	0.92	1.27(0.25)	1.49(0.11)	1.17	1.25(0.09)	1.51(0.11)	1.21
H2A	AGGKAGKDSGKAK	K4Ac	1.06(NA)	1.12(0.72)	1.05	1.58(NA)	1.37(NA)	0.87	1.51(0.18)	1.74(0.1)	1.15	1.46(0.18)	1.82(0.2)	1.25
H2A	AGGKAGKDSGKAKAKAVSR	K4Ac	1.09(0.35)	1.19(0.59)	1.09	1.12(0.45)	1.36(0.56)	1.21	1.48(0.22)	1.66(0.15)	1.12	1.49(0.13)	1.61(0.09)	1.08
H2A	AGGKAGKDSGKAKAKAVSR	K4Ac, K7Ac	0.51(0)	0.85(0.72)	1.67	0.46(NA)	0.42(NA)	0.9	1.38(0.24)	NA(NA)	NA	1.23(0.22)	1.36(0.17)	1.11
H2A	AGGKAGKDSGKAKTKAVSR	K4Ac	0.79(0.16)	0.87(0.41)	1.11	0.5(NA)	0.75(0.31)	1.51	1.44(0.13)	2.08(0.73)	1.44	1.48(0.2)	1.58(NA)	1.07
H2A	AGGKAGKDSGKAKTKAVSR	K4Ac, K7Ac	0.81(0.4)	NA(NA)	NA	0.77(0.46)	1.35(NA)	1.74	1.78(0.12)	1.76(0.11)	0.99	1.69(0.19)	1.97(0.15)	1.16
H2A	AGGKAGKDSGKAKTKAVSR	K4Ac, K7Ac, K11Ac	0.65(0.27)	0.66(0.5)	1.03	0.6(0.27)	0.6(0.39)	1	1.45(0.09)	1.5(0.14)	1.03	1.58(0.04)	1.49(0.24)	0.94
H2A	SGRGKQGGKAR	K5Ac	1.21(0.19)	1.09(0.28)	0.9	1.06(0.21)	1.13(0.21)	1.06	1.27(0.15)	1.35(0.14)	1.07	1.27(0.13)	1.47(0.28)	1.15
H2B	AITKAQKKDGKKR	K7Ac	1.16(0.08)	1.23(NA)	1.06	1.23(NA)	1.23(0.04)	1	NA(NA)	NA(NA)	NA	1.16(NA)	NA(NA)	NA
H2B	AVTKAQKKDGKKR	K4Ac	1.08(0.19)	0.99(0.01)	0.91	0.85(NA)	1(0.11)	1.17	1.47(0.24)	1.41(0.31)	0.96	1.34(0.01)	1.34(0.08)	0.99
H2B	KAVTKAQK	K5Ac	1.15(NA)	1.22(0.13)	1.06	1.13(0.02)	1.11(0.14)	0.98	1.08(0.26)	1.29(0.02)	1.19	1.05(0.24)	1.09(0.14)	1.04
H2B	KGSKKAVTKAQK	K4Ac	1.5(NA)	1.41(NA)	0.94	NA(NA)	1.5(NA)	NA	1.34(0.19)	1.26(0.04)	0.94	1.14(0.2)	1.14(NA)	1
H2B	PEPAKSAPAPKKGSK	K12Ac	1.44(0.17)	1.56(0.04)	1.08	1.51(NA)	1.46(0.06)	0.96	1.37(0.05)	1.21(0.11)	0.88	1.3(0.16)	1.3(NA)	1
H2B	PEPAKSAPAPKKGSKK	K12Ac, K15Ac	1.01(NA)	1.35(0.53)	1.33	1.28(0.4)	1.72(NA)	1.34	1.42(0.15)	1.31(0.09)	0.92	1.34(0.02)	1.28(0.06)	0.96
H2B	PEPTKSAPAPK	K5Ac	1.12(NA)	1.15(NA)	1.03	1.15(NA)	1.17(0.04)	1.02	NA(NA)	NA(NA)	NA	1(0.07)	1.05(NA)	1.05
H3	KSAPATGGVK	K1Me1	1.3(0.23)	1.41(0.14)	1.08	1.45(0.31)	1.67(0.13)	1.15	1.26(0.14)	1.28(0.36)	1.02	1.29(0.19)	1.06(0.2)	0.82
H3	KSAPATGGVK	K1Me2	0.23(0.01)	0.29(0.04)	1.27	0.2(NA)	0.34(0.04)	1.69	1.61(0.53)	1.57(0.37)	0.97	1.52(0.39)	1.45(0.54)	0.95
H3	KSAPATGGVK	K1Me3	NA(NA)	NA(NA)	NA	NA(NA)	NA(NA)	NA	0.68(0.13)	0.71(0.12)	1.04	0.84(0.16)	0.65(0.05)	0.77
H3	KSAPATGGVKKPHR	K10Me1	2.1(0.15)	1.97(0.17)	0.93	1.91(0.08)	1.95(0.13)	1.02	1.2(0.14)	1.33(0.26)	1.1	1.37(0.13)	1.07(0.12)	0.78*
H3	KSAPATGGVKKPHR	K10Me1, K11Me1	1.2(0.07)	1.37(0.05)	1.13*	1.31(0.09)	1.58(0.18)	1.2	1.24(0.14)	1.31(0.21)	1.06	1.22(0.16)	1.24(0.23)	1.02
H3	KSAPATGGVKKPHR	K10Me2	2.28(0.09)	1.36(0.51)	0.6	2.03(0.29)	1.96(0.12)	0.97	0.98(0.48)	1.51(0.27)	1.54	0.99(0.33)	0.76(0.11)	0.77
H3	KSAPATGGVKKPHR	K10Me3	1.73(0.21)	1.5(0.47)	0.87	1.6(0.3)	1.35(0.14)	0.84	1.1(0.18)	1.06(0.17)	0.96	1.03(0.16)	0.99(0.11)	0.96
H3	KSAPATGGVKKPHR	K1Ac	1.12(NA)	2.21(NA)	1.98	0.9(0.07)	1.66(0.49)	1.84	0.96(NA)	NA(NA)	NA	0.86(0.11)	0.62(NA)	0.72
H3	KSAPATGGVKKPHR	K1Me1	2.08(0.26)	1.78(0.21)	0.86	1.66(0.23)	1.88(0.2)	1.13	1.31(0.23)	1.41(0.28)	1.08	1.63(0.11)	0.83(0.38)	0.51*
H3	KSAPATGGVKKPHR	K1Me1, K10Me1	1.12(0.08)	1.25(0.06)	1.11	1.18(0.07)	1.31(0.04)	1.11	1.09(0.06)	1.02(0.18)	0.94	1.13(0.03)	0.91(0.01)	0.8**
H3	KSAPATGGVKKPHR	K1Me1, K10Me1, K11Me1	0.72(0.06)	0.74(0.45)	1.03	1.18(0.07)	1.11(0.5)	0.95	1.24(0.21)	1.3(0.24)	1.05	1.31(0.1)	1.17(0.2)	0.9
H3	KSAPATGGVKKPHR	K1Me2, K10Me2	0.068(NA)	NA(NA)	NA	NA(NA)	0.07(NA)	NA	1.06(0.18)	1.16(0.03)	1.1	1.13(0.33)	1.01(0.14)	0.89
H3	KSAPATGGVKKPHR	K1Me3, K10Me1	0.33(0.04)	0.39(0.02)	1.17	0.35(0.04)	0.44(NA)	1.26	1.15(0.44)	1.05(0.52)	0.91	0.96(0.3)	1.31(0.3)	1.36
H3	KSAPSTGGVKKPHR	K10Me1	1.34(0.14)	1.62(0.38)	1.21	1.74(0.45)	1.91(0.45)	1.1	0.89(0)	0.99(0.13)	1.12	0.99(0.13)	0.95(0.02)	0.95
H3	KSAPSTGGVKKPHR	K10Me1, K11Me1	1.3(0.66)	1.36(0.88)	1.05	0.99(1.05)	1.34(0.75)	1.35	1.19(NA)	0.85(0.12)	0.71	0.94(0.14)	0.76(NA)	0.81
H3	KSAPSTGGVKKPHR	K10Me2	1.68(0.07)	1.81(0.24)	1.08	1.64(0.07)	1.81(0.15)	1.1	0.91(0.12)	0.87(0.17)	0.95	0.84(0.19)	0.89(0.3)	1.06
H3	KSAPSTGGVKKPHR	K10Me3	0.72(0.03)	0.78(0.11)	1.09	0.71(0.08)	0.99(0.08)	1.39**	0.98(0.31)	1.07(0.16)	1.09	1.15(0.11)	1.04(0.12)	0.91
H3	KSAPSTGGVKKPHR	K1Ac	0.07(NA)	0.1(NA)	1.5	0.05(NA)	0.08(0.02)	1.47	0.04(NA)	0.05(0.01)	1.02	0.05(0.01)	0.07(NA)	1.23
H3	KSAPSTGGVKKPHR	K1Me1, K10Me1	0.66(0.09)	0.82(0.1)	1.25	0.68(0.07)	0.97(0.14)	1.42	0.88(0.09)	0.92(0.22)	1.05	0.97(0.16)	0.92(0.17)	0.95
H3	KSAPSTGGVKKPHR	K1Me2, K10Me2	NA(NA)	NA(NA)	NA	NA(NA)	NA(NA)	NA	1.01(0.3)	1.1(0.08)	1.09	0.92(0.23)	0.94(0.14)	1.03
H3	KSAPSTGGVKKPHR	K1Me3	1.31(0.06)	1.43(0.3)	1.09	1.37(0.09)	0.99(0.53)	0.72	1.04(0.08)	0.92(0.31)	0.89	0.87(0.1)	0.84(0.07)	0.96
H3	KSTGGKAPR	K1Ac, K6Ac	NA(NA)	0.9(0.83)	NA	0.53(NA)	1.21(NA)	2.28	1.41(0.15)	1.19(0.32)	0.84	0.95(0.38)	1.17(NA)	1.22
H3	QLATKAAR	K5Ac	0.33(0.01)	0.33(0.14)	1	0.49(NA)	0.31(0.13)	0.63	0.33(0.06)	0.32(0.08)	0.96	0.36(0.04)	0.29(NA)	0.79
H3	SAPATGGVKKPHR	K9Me1	0.8(0.18)	0.45(NA)	0.56	0.61(NA)	1.01(NA)	1.65	0.43(0.03)	0.29(NA)	0.69	0.56(NA)	0.34(0.14)	0.6
H3	SAPATGGVKKPHR	K9Me1, K10Me1	0.32(NA)	0.6(0.18)	1.89	NA(NA)	0.8(NA)	NA	NA(NA)	NA(NA)	NA	0.38(NA)	NA(NA)	NA
H4	GGKGLGKGGAKR	K3Ac, K11Ac	1.23(0.41)	0.91(0.18)	0.74	1.51(0.48)	0.75(0.04)	0.5	1.43(0.27)	1.29(0.11)	0.9	1.47(0.04)	1.21(0.3)	0.82
H4	GGKGLGKGGAKR	K3Ac, K7Ac, K11Ac	1.19(0.42)	1.22(1.05)	1.02	1.26(0.67)	1.9(NA)	1.51	1.34(0.39)	1.37(0.24)	1.03	1.29(0.21)	1.48(0.45)	1.15
H4	GGKGLGKGGAKR	K7Ac	1.75(0.23)	1.53(0.17)	0.87	1.85(0.25)	1.57(0.14)	0.85	1.67(0.21)	1.51(0.09)	0.91	1.77(0.14)	1.48(0.21)	0.83
H4	GGKGLGKGGAKR	K7Ac, K11Ac	1.64(0.09)	1.45(0.2)	0.89	1.62(0.16)	1.36(0.15)	0.84	1.53(0.27)	1.36(0.27)	0.89	1.45(0.04)	1.28(0.2)	0.88
H4	GKGGKGLGK	K5Ac	1.49(0.36)	1.24(0.18)	0.83	1.4(0.18)	1.32(0.34)	0.94	1.69(0.2)	1.57(0.24)	0.93	2.61(1.55)	1.31(NA)	0.5
H4	GKGGKGLGKGGAK	K9Ac	1.32(0.06)	1.44(0.27)	1.09	1.42(0.23)	1.32(0.26)	0.92	1.16(0.3)	1.24(0.13)	1.06	1.09(0.3)	1.02(0.3)	0.93
H4	GKGGKGLGKGGAKR	K13Ac	1.77(0.1)	1.55(0.12)	0.87	1.64(0.08)	1.39(0.19)	0.85	1.46(0.11)	1.4(0.22)	0.96	1.7(0.23)	1.23(0.04)	0.73
H4	GKGGKGLGKGGAKR	K2Ac, K5Ac, K13Ac	1.74(0.48)	1.4(0.59)	0.8	1.24(0.32)	1.28(0.64)	1.03	1.21(0.15)	1.23(0.11)	1.01	1.39(0.32)	1.26(0.29)	0.91
H4	GKGGKGLGKGGAKR	K2Ac, K5Ac, K9Ac, K13Ac	0.54(0.11)	0.42(0.08)	0.78	0.5(0)	0.4(0.04)	0.8	1.32(0.14)	1.38(0.14)	1.04	1.5(0.3)	1.25(0.07)	0.83
H4	GKGGKGLGKGGAKR	K5Ac, K9Ac, K13Ac	0.78(0.01)	0.53(0.02)	0.68*	0.52(0.22)	0.48(0.09)	0.93	1.2(0.13)	1.17(0.19)	0.98	1.28(0.23)	1.5(0.7)	1.17
H4	GKGGKGLGKGGAKR	K9Ac	1.57(0.06)	1.44(0.2)	0.92	1.5(0.15)	1.37(0.14)	0.91	1.49(0.33)	1.48(0.32)	0.99	1.51(0.2)	1.29(0.2)	0.85
H4	GKGGKGLGKGGAKR	K9Ac, K13Ac	1.44(0.42)	1.41(0.79)	0.98	1.58(0.5)	1.36(0.74)	0.86	1.15(NA)	1.8(NA)	1.57	1.38(0.05)	NA(NA)	NA
H4	GKGGKGLGKGGAKR	K9Ac, K13Ac	1.43(0.45)	1.48(0.58)	1.04	1.33(0.42)	1.08(0.54)	0.81	1.3(0.25)	1.35(0.24)	1.04	1.41(0.09)	1.12(0.31)	0.79
H4	GKGGKGLGKGGAKR	K9Ac, K13Ac	1.38(0.33)	1.23(0.63)	0.9	1.28(0.42)	0.84(0.15)	0.66	1.37(0.16)	1.24(0.21)	0.91	1.5(0.51)	1.21(0.08)	0.81
H4	KVLRDNIQGITKPAIR	K1Me1	1.16(NA)	0.77(NA)	0.66	1.1(0.36)	0.99(NA)	0.9	1.13(NA)	NA(NA)	NA	NA(NA)	0.69(NA)	NA
H4	KVLRDNIQGITKPAIR	K1Me2	1.03(0.02)	NA(NA)	NA	1.14(0.21)	NA(NA)	NA	NA(NA)	2.89(2.09)	NA	0.9(NA)	0.98(0.18)	1.09
H4	SGRGKGGKGLGKGGAKR	K5Ac	1.69(0.2)	1.57(0.08)	0.93	1.84(0.33)	1.69(0.09)	0.92	1.21(0.24)	1.58(0.09)	1.31	1.56(0.43)	1.08(0.11)	0.69
*:p<0.05; **:p<0.01; Standard deviations are included in the brackets; Trypsin may cleave Lysine residues if propionylation is incomplete.
